# Supplementary material for: Identification and validation of four photodynamic therapy related genes inhibiting MAPK and inducing cell cycle alteration in squamous cell carcinoma
Source: Front Oncol. 2022 Aug 4;12:946493. doi: 10.3389/fonc.2022.946493 (PMC9386316; doi:10.3389/fonc.2022.946493)
Supplement: Supplementary Table 1 — GO terms annotation of ssGSEA analysis. [file DataSheet_1.xlsx]

## Sheet: Sheet1
Number	GO ID	Simpified lD
1	GOBP_REGULATION_OF_SPROUTING_ANGIOGENESIS	Angiogenesis 1
2	GOBP_NEGATIVE_REGULATION_OF_SPROUTING_ANGIOGENESIS	Angiogenesis 2
3	GOBP_POSITIVE_REGULATION_OF_SPROUTING ANGIOGENESIS	Angiogenesis 3
4	GOBP_CELL_MIGRATION_INVOLVED_IN_SPROUTING_ANGIOGENESIS	Angiogenesis 4
5	GOBP_BLOOD_VESSEL_ENDOTHELIAL_CELL_PROLIFERATION_INVOLVED_IN_ SPROUTING ANGIOGENESIS	Angiogenesis 5
6	GOBP_REGULATION_OF_CELL_MIGRATION_INVOLVED_IN_SPROUTING_ANGIOGENESIS	Angiogenesis 6
7	GOBP_POSITIVE_REGULATION_OF_CELL_MIGRATION_INVOLVED_IN_SPROUTING_ANGIOGENESIS	Angiogenesis 7
8	GOBP_REGULATION_OF_TRANSCRIPTION_INVOLVED_IN_G1_S_TRANSITION_OF_MITOTIC_CELL_CYCLE	Cell Cycle 1
9	GOBP_REGULATION_OF_NUCLEAR_CELL_CYCLE_DNA_REPLICATION	Cell Cycle 2
10	GOBP_POSITIVE_REGULATION_OF_ENDOTHELIAL_CELL_DIFFERENTIATION	Differentiation 1
11	GOBP_POSITIVE_REGULATION_OF_MYOBLAST_DIFFERENTIATION	Differentiation 2
12	GOBP_BROWN_FAT_CELL_DIFFERENTIATION	Differentiation 3
13	GOBP_POSITIVE_REGULATION_OF_MUSCLE_CELL_DIFFERENTIATION	Differentiation 4
14	GOBP_POSITIVE_REGULATION_OF_SMOOTH_MUSCLE_CELL_DIFFERENTIATION	Differentiation 5
15	GOBP_POSITIVE_REGULATION_OF_STRIATED_MUSCLE_CELL_DIFFERENTIATION	Differentiation 6
16	GOBP_HEPATOCYTE_DIFFERENTIATION	Differentiation 7
17	GOBP_REGULATION_OF_BROWN_FAT_CELL_DIFFERENTIATION	Differentiation 8
18	GOBP_POSITIVE_REGULATION_OF_BROWN_FAT_CELL_DIFFERENTIATION	Differentiation 9
19	GOBP_GABAERGIC_NEURON_DIFFERENTIATION	Differentiation 10
20	GOBP_REGULATION_OF_VASCULAR_ASSOCIATED_SMOOTH_MUSCLE_CELL_DIFFERENTIATION	Differentiation 11
21	GOBP_NEGATIVE_REGULATION_OF_VASCULAR_ASSOCIATED_SMOOTH_MUSCLE_CELL_DIFFERENTIATION	Differentiation 12
22	GOBP_POSITIVE_REGULATION_OF_VASCULAR_ASSOCIATED_SMOOTH_MUSCLE_CELL_DIFFERENTIATION	Differentiation 13
23	GOBP_POSITIVE_REGULATION_OF_CARDIAC_MUSCLE_CELL_DIFFERENTIATION	Differentiation 14
24	GOBP_POSITIVE_REGULATION_OF_MACROPHAGE_DERIVED_FOAM_CELL_DIFFERENTIATION	Differentiation 15
25	GOBP_REGULATION_OF_MYOTUBE_DIFFERENTIATION	Differentiation 16
26	GOBP_POSITIVE_REGULATION_OF_MYOTUBE_DIFFERENTIATION	Differentiation 17
27	GOBP_TROPHECTODERMAL_CELL_DIFFERENTIATION	Differentiation 18
28	GOBP_VENTRAL_SPINAL_CORD_INTERNEURON_DIFFERENTIATION	Differentiation 19
29	GOBP_CEREBRAL_CORTEX_GABAERGIC_INTERNEURON_DIFFERENTIATION	Differentiation 20
30	GOBP_SKELETAL_MUSCLE_CELL_PROLIFERATION	Proliferation 1
31	GOBP_REGULATION_OF_SKELETAL_MUSCLE_CELL_PROLIFERATION	Proliferation 2
32	GOBP_CELL_PROLIFERATION_IN_HINDBRAIN	Proliferation 3
33	GOBP_REGULATION_OF_CEREBELLAR_GRANULE_CELL_PRECURSOR_PROLIFERATION	Proliferation 4
34	GOBP_CD4_POSITIVE_ALPHA_BETA_T_CELL_PROLIFERATION	Proliferation 5
35	GOBP_POSITIVE_REGULATION_OF_ACTIVATED_T_CELL_PROLIFERATION	Proliferation 6
36	GOBP_NEGATIVE_REGULATION_OF_ALPHA_BETA_T_CELL_PROLIFERATION	Proliferation 7
37	GOBP_MYOBLAST_PROLIFERATION	Proliferation 8
38	GOBP_BLOOD_VESSEL_ENDOTHELIAL_CELL_PROLIFERATION_INVOLVED_IN_SPROUTING_ANGIOGENESIS	Proliferation 9
39	GOBP_POSITIVE_REGULATION_OF_CARDIAC_MUSCLE_CELL_PROLIFERATION	Proliferation 10
40	GOBP_VASCULAR_ENDOTHELIAL_CELL_PROLIFERATION	Proliferation 11
41	GOBP_REGULATION_OF_CELL_PROLIFERATION_INVOLVED_IN_KIDNEY_DEVELOPMENT	Proliferation 12
42	GOBP_NEGATIVE_REGULATION_OF_VASCULAR_ENDOTHELIAL_CELL_PROLIFERATION	Proliferation 13
43	GOBP_POSITIVE_REGULATION_OF_VASCULAR_ENDOTHELIAL_CELL_PROLIFERATION	Proliferation 14
44	GOBP_REGULATION_OF_MYOBLAST_PROLIFERATION	Proliferation 15
45	GOBP_REGULATION_OF_RAS_PROTEIN_SIGNAL_TRANSDUCTION	RAS
46	GOBP_JNK_CASCADE	JNK_1
47	GOBP_POSITIVE_REGULATION_OF_JNK_CASCADE	JNK_2
48	GOBP_NEGATIVE_REGULATION_OF_JNK_CASCADE	JNK_3
49	GOBP_ERK1_AND_ERK2_CASCADE	ERK_1
50	GOBP_POSITIVE_REGULATION_OF_ERK1_AND_ERK2_CASCADE	ERK_2
51	GOBP_NEGATIVE_REGULATION_OF_ERK1_AND_ERK2_CASCADE	ERK_3
52	GOBP_P38MAPK_CASCADE	P38_1
53	GOBP_POSITIVE_REGULATION_OF_P38MAPK_CASCADE	P38_2
54	GOBP_NEGATIVE_REGULATION_OF_P38MAPK_CASCADE	P38_3
